# Supplementary material for: Genome-Wide Identification of the GRAS Transcription Factor Family in Sweet Orange and the Regulation of Salt Stress-Enhanced Plant Salt Tolerance in Sweet Orange by CsGRAS15 and CsGRAS27
Source: Biomolecules. 2025 Jun 29;15(7):946. doi: 10.3390/biom15070946 (PMC12292939; doi:10.3390/biom15070946)
Supplement: Supplementary file 1 [file biomolecules-15-00946-s001.zip]

Archive with 1 entries (1 files):
- biomolecules-3665573-supplementary.pdf
